# Supplementary material for: Studying microbial triglyceride production from corn stover saccharides unveils insights into the galactose metabolism of Ustilago maydis
Source: Microb Cell Fact. 2024 Jul 20;23:204. doi: 10.1186/s12934-024-02483-1 (PMC11264902; doi:10.1186/s12934-024-02483-1)
Supplement: Supplementary file 2 — Supplementary Material 2: Table S1: Additional data to the carbon source screening with U. maydis MB215Δcyp1Δemt1. Growth rates were calculated by determining the slope of the natural logarithm of the oxygen transfer rate in the exponential growth phase of the respective cultivation. A graphical representation of this is illustrated in Figure S2. Product yield was calculated by dividing the oil concentration at the end of the cultivation by the used carbon concentration (Glucose normed start concentration minus final carbon source concentration). The final carbon concentration was determined at the end of cultivation by HPLC measurement. This corresponds to the following times for the respective carbon source used: glucose, fructose, sucrose = 144 h; arabinose, xylose and galactose = 221 h. Optical density was measured at 600 nm. Respiratory activity data is shown in Fig. 1, triglyceride production yield is presented in Fig. 3. Table S4: Additional data to the cultivation U. maydis MB215Δcyp1Δemt1 on different glucose-galactose ratios. Growth rates were calculated by determining the slope of the natural logarithm of the oxygen transfer rate in the exponential growth phase of the respective cultivation. Product yield was calculated by dividing the oil concentration at the end of the cultivation by the used carbon concentration (Start concentration minus final carbon source concentration). The final carbon concentration was determined at the end of cultivation by HPLC measurement. This corresponds to the following times for the respective carbon source used: glucose, fructose, sucrose = 144 h; arabinose, xylose and galactose = 221 h. Optical density was measured at 600 nm. Respiratory activity data is shown in Fig. 5, triglyceride production yield is presented in Fig. 6. [file 12934_2024_2483_MOESM2_ESM.xlsx]

## Sheet: Table S1
Table S1: Additional data to the carbon source screening with U. maydis MB215Δcyp1Δemt1. Growth rates were calculated by determining the slope of the natural logarithm of the oxygen transfer rate in the exponential growth phase of the respective cultivation. A graphical representation of this is illustrated in Figure S2. Product yield was calculated by dividing the oil concentration at the end of…
Carbon source	Growth rate [1/h]	Product yield [g/g]	Oil concentration [g/L]	Final carbon source concentration [g/L]	Final optical density [-]
Glucose	0.21 ± 0.02	0.184 ± 0.005	18.4 ± 0.5	0	35.3 ± 0.1
Fructose	0.19 ± 0.01	0.137 ± 0.001	13.7 ± 0.1	0	22.9 ± 1.3
Sucrose	0.20 ± 0.03	0.130 ± 0.004	12.0 ± 0.4	0	41.0 ± 0.1
Arabinose	0.07 ± 0.01	0.150 ± 0.005	15.2 ± 0.5	0	27.0 ± 0.3
Xylose	0.09 ± 0.01	0.121 ± 0.005	11.9 ± 0.5	2	28.2 ± 0.4
Galactose	0.15 ± 0.01	0.176 ± 0.002	12.3 ± 0.1	30	35.1 ± 0.1

## Sheet: Table S4
Table S4: Additional data to the cultivation U. maydis MB215Δcyp1Δemt1 on different glucose-galactose ratios. Growth rates were calculated by determining the slope of the natural logarithm of the oxygen transfer rate in the exponential growth phase of the respective cultivation. Product yield was calculated by dividing the oil concentration at the end of the cultivation by the used carbon concent…
Mixture		Product yield [g/g]	Oil concentration [g/L]	Final carbon source concentration [g/L]		Final optical density [-]
Glucose	Galactose			Glucose	Galactose
100	0	0.21 ± 0.007	21.27 ± 0.68	0	0	35.3 ± 0.1
99	1	0.21 ± 0.009	20.88 ± 0.94	0	0	36.3 ± 0.3
50	50	0.21 ± 0.008	20.92 ± 0.82	0	0	37.0 ± 0.1
10	90	0.18 ± 0.011	9.65 ± 0.58	0	47.2	31.7 ± 1.2
1	99	0.19 ± 0.013	6.53 ± 0.43	0	65.6	20.5 ± 2.0
0.1	99.9	0.18 ± 0.041	3.05 ± 0.70	0	82.9	23.6 ± 1.3
0	100	0.22 ± 0.066	2.85 ± 0.84	0	87.1	14.4 ± 3.2
